# Supplementary material for: Hybrid Cryogels with Superabsorbent Properties as Promising Materials for Penicillin G Retention
Source: Gels. 2023 May 26;9(6):443. doi: 10.3390/gels9060443 (PMC10297641; doi:10.3390/gels9060443)
Supplement: Supplementary file 1 [file gels-09-00443-s001.zip]

Archive with 1 entries (1 files):
- gels-2398609-supplementary.pdf
